# Supplementary material for: Refined tamoxifen administration in mice by encouraging voluntary consumption of palatable formulations
Source: Lab Anim (NY). 2024 Jul 30;53(8):205–14. doi: 10.1038/s41684-024-01409-z (PMC11291282; doi:10.1038/s41684-024-01409-z)
Supplement: Supplementary file 5 — Source data of graphs. [file 41684_2024_1409_MOESM5_ESM.xlsx]

## Sheet: Figure 1d
	Source data for Figure 1d
		Oil		milk-oil-emulsion MOE		Syrup-oil-emulsion (SOE)
		Voluntary % of mice	Restraint % of mice	Voluntary % of mice	Restraint % of mice	Voluntary % of mice	Restraint % of mice
	1st day training	9.52	90.48	59.6154	40.3846	60.6061	39.3939
	2nd day training	4.76	95.24	71.1538	28.8462	81.8182	18.1818
	3rd day training	9.52	90.48	73.0769	26.9231	84.8485	15.1515
	TAM treatment	25	75	62	38	71	29
	Mice were trained for three days to consume 80 μl of formulations from a disposable plastic micropipette tip and on the fourth day were offered the same formulation containing TAM.
	Feeding time was recorded and considered voluntary if the mouse, held only slightly by the proximal tail section, drank the offered volume in less than 60 s. orange bar = SOE-TAM (n=17). The oil used for the formulations in panel (d) was sterilized by heat treatment
	Any formulation not consumed after 60 s was offered again after gently restraining the mice by the scruff, and the extra time required to drink the remaining solution was recorded.
	Data shown is the fraction of mice that voluntarily consumed (<60 s), oil (Oil, n=21), sweetened milk-oil-emulsion (MOE, n=52), or syrup-oil-emulsions (SOE, n=33) during three days of training
	or TAM containing formulations on the fourth day (OIL-TAM n=12, MOE-TAM n=17,SOE-TAM (n=17).

## Sheet: Figure 1e
	Source data for Figure 1e
	Experimental code	Consumption time (s) for 80 µl milk-oil-emulsion (MOE)													Consumption time (s) for 80 µl syrup-oil-emulsion (SOE)
	THIVF-08	Mouse 1	Mouse 2	Mouse 3	Mouse 4	Mouse 5	Mouse 6	Mouse 7	Mouse 8	Mouse 9	Mouse 10	Mouse 11	Mouse 12	Mouse 13	Mouse 1	Mouse 2	Mouse 3	Mouse 4	Mouse 5	Mouse 6	Mouse 7	Mouse 8	Mouse 9	Mouse 10	Mouse 11	Mouse 12	Mouse 13
	1st day training	13	14	14	70	60	37	14	30	31	10	26	24	78	20	15	10	28	18	34	21	23	52	24	13	67	14
	2nd day training	13	36	10	18	10	19	10	9	9	8	15	10	35	17	20	29	16	20	10	20	13	24	23	12	85	13
	3rd day training	18	20	10	9	6	12	17	8	7	7	7	13	27	11	23	27	9	11	20	22	7	9	21	22	78	7
	Total consumption time for three training days, recorded from the moment the MOE or SOE formulation were offered (n=13 per group).
	Indicated is the total time (seconds) for the mice to consume 80 µl of the indicated formulation (MOE or SOE). The oil used for the emulsions in this experiment was sterilized by filtration.
