# Supplementary material for: Refined tamoxifen administration in mice by encouraging voluntary consumption of palatable formulations
Source: Lab Anim (NY). 2024 Jul 30;53(8):205–14. doi: 10.1038/s41684-024-01409-z (PMC11291282; doi:10.1038/s41684-024-01409-z)
Supplement: Supplementary file 6 — Statistical source data. [file 41684_2024_1409_MOESM6_ESM.xlsx]

## Sheet: Figure 2a - 2b
	Source data for Figure 2a and 2b
	Oil (OG)		MOE		SOE			non-treated
	Mouse ID	% HY-TCR	Mouse ID	% HY-TCR	Mouse ID	% HY-TCR		% HY-TCR
	SB8104	60.6	SB8118	44.1	SB8113	17.2		0.34
	SB8105	59.3	SD8696	49.3	SB8114	32		0.58
	SB8106	60	SD8811	60.2	SB8115	21.5		0.09
	SB8117	62.9	SF0160	45.1	SB8116	28.7		0.01
	SB8119	49.7	SD5088	54.1	SF8649	28.2		0.67
	SF8149	39.3	SD5089	55.8	SF8651	35.7		0.01
	SF8151	51.1	SF8145	50.8	SF8639	37.3
	SD5087	50.8	SF8146	54.5	SF8640	42.1		Experimental code
	SD5418	45.8	SF9157	43.4	SD5413	25.1		THIVF-08
	SDF9174	39.6	SF9158	38.9	SD5414	30.1		THIVF-04
	SF9173	34.6	SF9159	26.1	SD5419	29.5		THIVF-05
	SF9175	34.7	SF9171	40.7	SD5421	27.7		THIVF-07
	SF9177	40	SF9172	49.9	SD5422	47.6		THIVF-09
	Gating order: Lymphocytes/Single Cells/live cells/CD3, Dump negative/HY TCR pos, CD8a | Freq. of Parent
	Formulations to administer tamoxifen: Oil (OG), MOE (Milk-Oil-Emulsions), SOE (Syrup-Oil-Emulstions)

## Sheet: Figure 2c
	Source data for Figure 2c
	Experiment	THIVF-04 SIVT-10 & 12		THIVF-05 SIVT-14		THIVF-08 SIVT-21			THIVF-09 SIVT-22
		Serum TAM conc nM	Mouse ID	Serum TAM conc nM	Mouse ID	Serum TAM conc nM	Mouse ID	Mouse Nr in FCS files	Serum TAM conc nM	Mouse ID	Mouse Nr in FCS files
	OG n=11	8.14	SF8149	0	SD5418	5.3	SB8119	1
		11.5	SF8152	6.99	SDF9174	12.69	SB8104	4
		32.58	SD5087	7.67	SF9173	3.03	SB8105	5
				0	SF9177	6.63	SB8106	6
	MOE n=12	3.12	SD5088	8.7	SF9157	4.02	TH3858	15
		10.5	SF8145	18.14	SF9158	1.67	SF0160	16
		0	SF8146	8.3	SF9171	3.09	SD8696	13
				0	SF9159	13.11	SD8811	14
						0.76	SB8118	21
	SOE n=11	0	SF8651	0	SD5413	1.23	SB8113	18
		0	SF8639	0	SD5414	0	SB8114	19
		0	SF8640	0	SD5419	0	SB8115	20
				0	SD5421	0	SB8116	17
	non treated n=7	0	WT	0	WT				0	SG4745	29
									0	SD9337	31
									0	SF0320	32
									0	SF0142	33
									0	TH4813	30
	Formulations to administer tamoxifen: Oil (OG), MOE (Milk-Oil-Emulsions), SOE (Syrup-Oil-Emulstions)

## Sheet: Figure 2d
	Source data for Figure 2d
	Oil (OG) - 4 daily treatments					SOE- 4 daily treatments					MOE- 4 daily treatments					MOE- 6 daily treatments							experiment	Treatment	Body Weight (g) before	Body Weight (g) after	fold change	Gender
	Sex	Body Weight Before (g)	Body Weight After (g)	Fold change		Sex	Body Weight Before (g)	Body Weight After (g)	Fold change		Sex	Body Weight Before (g)	Body Weight After (g)	Fold change		Sex	Body Weight Before (g)	Body Weight After (g)	Fold change				tdTIVF-02, 6 DAYS	milk	29.2	29.5	0.010274	F
	F	27.3	27.58	0.0102564		F	21.6	22	0.0185185		F	19.9	21	0.0552764		F	29.2	29.5	0.010274						25.3	24.5	-0.0316206
	M	33.7	33.7	0			20.7	22	0.0628019			19.8	21	0.0606061			25.3	24.5	-0.0316206						27.9	28.5	0.0215054
		28.2	28.08	-0.00425532			19.9	21.5	0.080402			19.9	22	0.105528			27.9	28.5	0.0215054						28.3	27.5	-0.0282686
		28.1	28.14	0.00142349			21.3	22.5	0.056338			18.9	21	0.111111			28.3	27.5	-0.0282686						27.9	26	-0.0681004
		31.9	34.5	0.0815047			20.4	21	0.0294118			19.1	20	0.0471204			27.9	26	-0.0681004						24.3	27	0.111111	M
		32.6	32.72	0.00368098			18.6	21	0.129032		M	27.6	30.5	0.105072		M	24.3	27	0.111111						30.4	32.5	0.0690789
		33.6	33.92	0.00952381			18.5	20.5	0.108108			25.3	26	0.027668			30.4	32.5	0.0690789						31.4	33	0.0509554
		34	31.48	-0.0741176			18.4	19.5	0.0597826		F	25	26.36	0.0544			31.4	33	0.0509554				THIVF-05, 4 DAYS		19.9	21	0.0552764	F
		35.8	35.5	-0.00837989			18.6	20	0.0752688			21.8	21.7	-0.00458716											19.8	21	0.0606061
							20.2	22	0.0891089			24.9	24.6	-0.0120482											19.9	22	0.105528
		Experimental code				M	28.9	31.5	0.0899654		M	32.4	32	-0.0123457											18.9	21	0.111111
		tdTIVF-02					28.3	30.5	0.0777385			30.1	30.06	-0.0013289											19.1	20	0.0471204
		SIVT-03					27.7	29.5	0.0649819			31.9	31.96	0.00188088											27.6	30.5	0.105072	M
		THIVF-05					25.8	28	0.0852713			31	31.92	0.0296774											25.3	26	0.027668
												30	30.9	0.03									sivt-03, 4 DAYS		25	26.36	0.0544	F
	Formulations to administer tamoxifen: Oil (OG), MOE (Milk-Oil-Emulsions), SOE (Syrup-Oil-Emulstions)											30.7	31.4	0.0228013											32.4	32	-0.0123457	M
												31.3	32.12	0.0261981											21.8	21.7	-0.00458716	F
												44.7	44.06	-0.0143177											24.9	24.6	-0.0120482
												41.6	41.66	0.00144231											30.1	30.06	-0.0013289	M
												30.5	30.58	0.00262295											31.9	31.96	0.00188088
												43.2	41.7	-0.0347222											31	31.92	0.0296774
																									30	30.9	0.03
																									30.7	31.4	0.0228013
																									31.3	32.12	0.0261981
																									44.7	44.06	-0.0143177
																									41.6	41.66	0.00144231
																									30.5	30.58	0.00262295
																									43.2	41.7	-0.0347222
																							THIVF-05, 4 DAYS	Syrup	21.6	22	0.0185185	F
																									20.7	22	0.0628019
																									19.9	21.5	0.080402
																									21.3	22.5	0.056338
																									20.4	21	0.0294118
																									28.9	31.5	0.0899654	M
																									28.3	30.5	0.0777385
																									18.6	21	0.129032	F
																									18.5	20.5	0.108108
																									18.4	19.5	0.0597826
																									18.6	20	0.0752688
																									20.2	22	0.0891089
																									27.7	29.5	0.0649819	M
																									26.2	23	-0.122137
																									25.8	28	0.0852713
																							SIVT-03, 4 DAYS	OIL	27.3	27.58	0.0102564	F
																									33.7	33.7	0	M
																									28.2	28.08	-0.00425532
																									28.1	28.14	0.00142349
																									31.9	34.5	0.0815047
																									32.6	32.72	0.00368098
																									33.6	33.92	0.00952381
																									34	31.48	-0.0741176
																									35.8	35.5	-0.00837989

## Sheet: Figure 2e - 2f
	Source data for Figure 2e - 2f
	Oil (IP)		MOE			Experimental code
	Mouse ID	% HY-TCR	Mouse ID	% HY-TCR		THIVF-16
	M_001	58.34	M_008	63.84
	M_002	56.85	M_009	52.38
	M_003	74.53	M_010	40.83
	M_004	51.97	M_011	62.29
	M_005	75.19	M_012	63.31
	M_006	52.16	M_013	70.01
	M_007	60.4	M_014	59.73
	Gating order: Lymphocytes/Single Cells/live cells/CD3, Dump negative/HY TCR pos, CD8a | Freq. of Parent
	Formulations to administer tamoxifen: Oil (IP), MOE (Milk-Oil-Emulsions)
