# Supplementary material for: Refined tamoxifen administration in mice by encouraging voluntary consumption of palatable formulations
Source: Lab Anim (NY). 2024 Jul 30;53(8):205–14. doi: 10.1038/s41684-024-01409-z (PMC11291282; doi:10.1038/s41684-024-01409-z)
Supplement: Supplementary file 7 — Source data of graphs. [file 41684_2024_1409_MOESM7_ESM.xlsx]

## Sheet: Figure 3a - c
	Source data for Figure 3a and 3c (different representations of the same data)
	Experimental code	Consumption time (s) for milk-oil-emulsion (MOE)
	THIVF-06	Mouse 1	Mouse 2	Mouse 3	Mouse 4	Mouse 5	Mouse 6
	Last Training (MOE)	32	8	32	6	21	18
	1st MOE-TAM	33	10	46	18	15	53
	2nd MOE-TAM	84	32	87	110	87	76
	Restrained MOE-TAM	31	35	26	30	17	30
	Mice were trained to consume MOE for three days before MOE-TAM (80mg/kg) treatment.
	Consumption time for the last training, first and second TAM treatment was recorded.
	For subsequent MOE-TAM treatments, mice were immediately restrained

## Sheet: Figure 3b - d
	Source data for Figure 3b and 3d (different representations of the same data)
	Experimental code	Consumption time (s) for milk-oil-emulsion (MOE)
	THIVF-06	Mouse 1	Mouse 2	Mouse 3	Mouse 4	Mouse 5	Mouse 6
	Last Training (MOE)	8	8	18	5	12	23
	1st MOE-TAM	12	30	70	70	15	23
	2nd MOE-TAM	70	80	90	80	46	68
	Restrained MOE-TAM #1	14	23	25	15	16	19
	Restrained MOE-TAM #2	21	20	40	19	16	15
	Mice were trained to consume MOE for three days before MOE-TAM (40mg/kg) treatment.
	Consumption time for the last training, first and second TAM treatment was recorded.																									8	8	18	5	12	23
	For subsequent MOE-TAM treatments (#1 and #2), mice were immediately restrained.																									12	30	70	70	15	23
