# Supplementary material for: Refined tamoxifen administration in mice by encouraging voluntary consumption of palatable formulations
Source: Lab Anim (NY). 2024 Jul 30;53(8):205–14. doi: 10.1038/s41684-024-01409-z (PMC11291282; doi:10.1038/s41684-024-01409-z)
Supplement: Supplementary file 8 — Source data of graphs. [file 41684_2024_1409_MOESM8_ESM.xlsx]

## Sheet: Figure 4b
	Source data for Figure 4b
	Thymocytes
	1x MOE-TAM d-5				1x MOE-TAM d-1 to d-5				1x MOE-TAM d-1					Experimental code
	Mouse ID	FACS file ID	% tdTom+a	Fold change % tdTom+ cells	Mouse ID	FACS file ID	% tdTom+a	Fold change % tdTom+ cells	Mouse ID	FACS file ID	% tdTom+a	Fold change % tdTom+ cells		THIVF-17
	TH0119	Tube_001	261	2.6	TN1453	Tube_007	1053.3	10.5	TN1208	Tube_015	87.9	0.87
	TH0121	Tube_002	385.7	3.8	TN1452	Tube_008	1183.6	11.8	TN1209	Tube_016	139.6	1.39
	TH0120	Tube_003	154.1	1.5	TN1211	Tube_009	983.5	9.8	TN1210	Tube_018	58.7	0.58
	TH0117	Tube_004	264.6	2.6	TN1454	Tube_010	827.5	8.2	TN1205	Tube_019	138.7	1.38
	TH0118	Tube_005	374.6	3.7	TN1455	Tube_011	697.2	6.9	TN1206	Tube_020	81.2	0.81
	TH0116	Tube_006	233.7	2.3	TN1261	Tube_012	942.8	9.4	TN1207	Tube_021	93.6	0.93
	Splenocytes
	1x MOE-TAM d-5				1x MOE-TAM d-1 to d-5				1x MOE-TAM d-1
	Mouse ID	FACS file ID	% tdTom+a	Fold change % tdTom+ cells	Mouse ID	FACS file ID	% tdTom+a	Fold change % tdTom+ cells	Mouse ID	FACS file ID	% tdTom+a	Fold change % tdTom+ cells
	TH0119	Tube_001	120.48	1.2048	TN1453	Tube_007	410.701	4.10701	TN1208	Tube_015	83.5793	0.835793
	TH0121	Tube_002	157.749	1.57749	TN1452	Tube_008	443.542	4.43542	TN1209	Tube_016	104.244	1.04244
	TH0120	Tube_003	102.583	1.02583	TN1211	Tube_009	412.177	4.12177	TN1210	Tube_018	62.3616	0.623616
	TH0117	Tube_004	133.764	1.33764	TN1454	Tube_010	395.018	3.95018	TN1205	Tube_019	119.926	1.19926
	TH0118	Tube_005	140.59	1.4059	TN1455	Tube_011	328.967	3.28967	TN1206	Tube_020	117.528	1.17528
	TH0116	Tube_006	121.771	1.21771	TN1261	Tube_012	351.661	3.51661	TN1207	Tube_021	112.362	1.12362
	a % tdTom+ (relative to average of %tdTomato cells of group "1x MOE-TAM d-1")
	Stained samples were acquired with an Aurora (Cytek) spectral flow analyzer and analyzed by manual gating using FlowJo™ v10.4 Software (BD Life Sciences).
	A gate was set to exclude dead cells and doublets.
